# Supplementary material for: S2 Peptide-Conjugated SARS-CoV-2 Virus-like Particles Provide Broad Protection against SARS-CoV-2 Variants of Concern
Source: Vaccines (Basel). 2024 Jun 18;12(6):676. doi: 10.3390/vaccines12060676 (PMC11209314; doi:10.3390/vaccines12060676)
Supplement: Supplementary file 1 [file vaccines-12-00676-s001.zip]

Archive with 1 entries (1 files):
- vaccines-3037108-supplementary.pdf
